# Supplementary material for: TNAP and P2X7R: New Plasma Biomarkers for Alzheimer’s Disease
Source: Int J Mol Sci. 2023 Jun 30;24(13):10897. doi: 10.3390/ijms241310897 (PMC10342008; doi:10.3390/ijms241310897)
Supplement: Supplementary file 1 [file ijms-24-10897-s001.zip]

Archive with 1 entries (1 files):
- ijms-2419601-supplementary.pdf
